# Supplementary material for: Reproducible Superinsulation Materials: Organosilica-Based Hybrid Aerogels with Flexibility Control
Source: Gels. 2024 Oct 25;10(11):692. doi: 10.3390/gels10110692 (PMC11593423; doi:10.3390/gels10110692)
Supplement: Supplementary file 1 [file gels-10-00692-s001.zip]

Archive with 1 entries (1 files):
- gels-3252925-supplementary.pdf
